# Supplementary material for: Analysis of Cyanogenic Compounds Derived from Mandelonitrile by Ultrasound-Assisted Extraction and High-Performance Liquid Chromatography in Rosaceae and Sambucus Families
Source: Molecules. 2021 Dec 14;26(24):7563. doi: 10.3390/molecules26247563 (PMC8705553; doi:10.3390/molecules26247563)
Supplement: Supplementary file 1 [file molecules-26-07563-s001.zip]

Archive with 1 entries (1 files):
- molecules-1482337-supplementary.pdf
